# Supplementary material for: Melatonin as Immune Potentiator for Enhancing Subunit Vaccine Efficacy against Bovine Viral Diarrhea Virus
Source: Vaccines (Basel). 2021 Sep 18;9(9):1039. doi: 10.3390/vaccines9091039 (PMC8473004; doi:10.3390/vaccines9091039)
Supplement: Supplementary file 1 [file vaccines-09-01039-s001.zip]

Archive with 1 entries (1 files):
- vaccines-1361690-supplementary.pdf
